# Supplementary material for: Subcellular plant carbohydrate metabolism under elevated temperature
Source: Plant Physiol. 2025 Apr 16;198(3):kiaf117. doi: 10.1093/plphys/kiaf117 (PMC12225672; doi:10.1093/plphys/kiaf117)
Supplement: kiaf117_Supplementary_Data [file kiaf117_supplementary_data.zip]

Archive with 10 entries (10 files):
- FigureSF3_smaller.png
- Fig_SF4.tif
- SF1_phenotypes.tif
- SF2_SBFSEM.tif
- Supplementary Data.pdf
- SupplTable_S1.xlsx
- SupplTable_S2.xlsx
- SupplTable_S3.xlsx
- SupplTable_S4.xlsx
- SupplTable_S5.xlsx
