# Supplementary material for: Subcellular plant carbohydrate metabolism under elevated temperature
Source: Plant Physiol. 2025 Apr 16;198(3):kiaf117. doi: 10.1093/plphys/kiaf117 (PMC12225672; doi:10.1093/plphys/kiaf117)
Supplement: kiaf117_Supplementary_Data [file kiaf117_supplementary_data.zip › SupplTable_S1.xlsx]

## Sheet: ST1
Condition	enzyme	mM.h	C	Vmax.22C.295K	Vmax.34C.307K	mm.h.adj		Enzyme	Ea [J mol-1]		R [J/K*mol]	T.measure.inv [K]	T.measure.SPS [K]	T.ambient [K]	T.heat [K]
control	nInv	13.0629	9.11936e+06	9.06899		9.06899		SPS	43600		8.31451	303	298	295	307
control	nInv	15.1572	1.05814e+07	10.523		10.523		nInv	33900
control	nInv	18.68	1.30408e+07	12.9688		12.9688		aInv	50500		C = (v/exp(-Ea/RT))
control	nInv	15.8497	1.10649e+07	11.0038		11.0038		cwInv	50500		v = c*exp(-Ea/RT)
control	nInv	13.4254	9.37245e+06	9.32068		9.32068
7d34C	nInv	9.42724	6.58129e+06		11.2338	11.2338
7d34C	nInv	7.80145	5.4463e+06		9.29646	9.29646
7d34C	nInv	6.27376	4.3798e+06		7.47601	7.47601
7d34C	nInv	9.01852	6.29596e+06		10.7468	10.7468
7d34C	nInv	3.5153	2.45408e+06		4.18895	4.18895
control	aInv	240.243	1.21956e+11	139.498		139.498
control	aInv	215.431	1.09361e+11	125.091		125.091
control	aInv	270.86	1.37499e+11	157.276		157.276
control	aInv	279.257	1.41761e+11	162.152		162.152
control	aInv	296.433	1.5048e+11	172.125		172.125
7d34C	aInv	270.852	1.37495e+11		351.689	351.689
7d34C	aInv	255.413	1.29657e+11		331.642	331.642
7d34C	aInv	355.251	1.80339e+11		461.279	461.279
7d34C	aInv	337.607	1.71382e+11		438.367	438.367
7d34C	aInv	335.125	1.70122e+11		435.146	435.146
control	cwInv	2.73326	1.38751e+09	1.58708		1.58708
control	cwInv	5.00063	2.53851e+09	2.90363		2.90363
control	cwInv	0.259445	1.31704e+08	0.150648		0.150648
control	cwInv	1.25791	6.38565e+08	0.730413		0.730413
7d34C	cwInv	32.9212	1.6712e+10		42.7467	42.7467
7d34C	cwInv	15.9845	8.11433e+09		20.7552	20.7552
7d34C	cwInv	15.6844	7.96199e+09		20.3655	20.3655
7d34C	cwInv	1.66647	8.45961e+08		2.16383	2.16383
7d34C	cwInv	8.30002	4.2134e+09		10.7772	10.7772
control	SPS	7.10444	3.11689e+08	5.94036		5.94036
control	SPS	7.26877	3.18898e+08	6.07776		6.07776
control	SPS	5.87997	2.57968e+08	4.91652		4.91652
control	SPS	9.5893	4.20705e+08	8.01807		8.01807
control	SPS	10.1711	4.46231e+08	8.50456		8.50456
control	SPS	10.9218	4.79165e+08	9.13224		9.13224
7d34C	SPS	2.72845	1.19703e+08		4.5704	4.5704
7d34C	SPS	5.64973	2.47867e+08		9.46381	9.46381
7d34C	SPS	4.43862	1.94733e+08		7.43509	7.43509
7d34C	SPS	3.73815	1.64002e+08		6.26174	6.26174
7d34C	SPS	6.98701	3.06536e+08		11.7039	11.7039
