# Supplementary material for: Subcellular plant carbohydrate metabolism under elevated temperature
Source: Plant Physiol. 2025 Apr 16;198(3):kiaf117. doi: 10.1093/plphys/kiaf117 (PMC12225672; doi:10.1093/plphys/kiaf117)
Supplement: kiaf117_Supplementary_Data [file kiaf117_supplementary_data.zip › SupplTable_S2.xlsx]

## Sheet: ST2
Parameters were used to simulate Michaelis-Menten kinetics (Figure 8, main manuscript)
Enzyme	Condition	Vmax [mM h-1]	KM [mM]	Ki(Frc, comp)) [mM]	Ki(Glc, non-comp) [mM]	Frc conc. [mM]	Glc conc. [mM]
nInv	22 °C	10	5	1	1	3	1
nInv	34 °C	10	5	1	1	25	16
aInv	22 °C	150	5	1	1	2	3
aInv	34 °C	425	5	1	1	4	7.5
