# Supplementary material for: Subcellular plant carbohydrate metabolism under elevated temperature
Source: Plant Physiol. 2025 Apr 16;198(3):kiaf117. doi: 10.1093/plphys/kiaf117 (PMC12225672; doi:10.1093/plphys/kiaf117)
Supplement: kiaf117_Supplementary_Data [file kiaf117_supplementary_data.zip › SupplTable_S3.xlsx]

## Sheet: ST1
Option	Settings		The first training step was conducted according to the preliminary training instructions given in the Amira user’s guide without weights, all subsequent training steps used the previous results as weights. If settings were changed between trainings, a range of the provided values is given. The 22 °C dataset required 7 subsequent training steps, the 34 °C dataset required 15 subsequent training st…
Tiling group options	Default values
Train/ Validation ratio	0.75 - 0.9
Shuffle option	activated
Model type	Backboned UNet
Backbone	resnet18
Initialization using weights	Previous training for all but the first if quality is acceptable
Epochs	100 - 500
Loss function	Dice
Metric	IoU Score
Optimizer	Adam
Learning rate	0.0001 - 0.005
Geometry transformations	If activated: default values
Patch size	128 - 256
Patches per image	1 - 4
Images per batch	1 - 8
Checkpoints	Default values
Early stopping	If activated: minimal improvement 0, patience 25-50
