# Supplementary material for: Subcellular plant carbohydrate metabolism under elevated temperature
Source: Plant Physiol. 2025 Apr 16;198(3):kiaf117. doi: 10.1093/plphys/kiaf117 (PMC12225672; doi:10.1093/plphys/kiaf117)
Supplement: kiaf117_Supplementary_Data [file kiaf117_supplementary_data.zip › SupplTable_S4.xlsx]

## Sheet: Leaf_discs
Leaf discs: fresh weight and dry weight measurements							Calculations mean, standard error
condition	fresh weight [mg]	dry weight [mg]	Leaf disc radius [mm]	discs/sample	dry : fresh weight		Condition	fresh weight 5 leaf discs [mg]	FW/disc [mg]	dry weight 5 leaf discs [mg]	DW/disc [mg]	SE dry weight 5 leaf discs [mg]	SE DW/disc [mg]	Leaf disc radius [mm]	Leaf disc area [mm^2]	Mean leaf height [µm]	Mean leaf height [mm]	SE leaf height [µm]	SE leaf height [mm]	Mean leaf disc volume [mm^3]	SE leaf disc volume [mm^3]	Mean volume per gDW [mm^3 mgDW^-1]	SE Volume per gDW [mm^3 mgDW^-1]
22 °C	36.6	2.7	4	5	0.0737705		22°C	38.5333	7.70667	3.11111	0.622222	0.0840708	0.0168142	4	50.2655	187.305	0.187305	4.72877	0.00472877	9.41499	0.237694	15.1312	0.812861
22 °C	37	3.2	4	5	0.0864865		7 d 34°C	44.6111	8.92222	3.22222	0.644444	0.370352	0.0740704	4	50.2655	137.593	0.137593	2.52572	0.00252572	6.91616	0.126957	10.732	1.61627
22 °C	38.2	3.4	4	5	0.0890052
22 °C	39.7	3.1	4	5	0.0780856
22 °C	34.8	2.8	4	5	0.0804598
22 °C	38	3.3	4	5	0.0868421
22 °C	41.3	3.3	4	5	0.0799031
22 °C	39.7	2.9	4	5	0.0730479
22 °C	41.5	3.3	4	5	0.0795181
7 d 34°C	38.2	2.7	4	5	0.0706806
7 d 34°C	42.4	3.7	4	5	0.0872642
7 d 34°C	42.8	2.7	4	5	0.0630841
7 d 34°C	42	2.6	4	5	0.0619048
7 d 34°C	49.6	2.8	4	5	0.0564516
7 d 34°C	46.5	2.6	4	5	0.055914
7 d 34°C	45.9	5.8	4	5	0.126362
7 d 34°C	48.8	3.9	4	5	0.079918
7 d 34°C	45.3	2.2	4	5	0.0485651
Leaf height measurements (light microscopy)
condition	Leaf height sample 1 [µm]	Leaf height sample 2 [µm]	Leaf height sample 3 [µm]
control	195.6	163.8	163
control	201.9	184	171.5
control	176.7	171.4	169
control	187.5	182.2	172.2
control	202.4	183.8	166.1
control	204.4	187.5	177.2
control	204.1	182.9	201.1
control	208.1		218.3
control	202.4		221.4	Mean
Mean leaf height	198.122	179.371	184.422	187.305	µm
SD	10.0229	8.50073	22.897
Sqrt n	3	2.64575	3
SE	3.34098	3.21297	7.63235	4.72877	µm
condition	Leaf height sample 1 [µm]	Leaf height sample 2 [µm]	Leaf height sample 3 [µm]
7 d 34°C	180.5	122	130.1
7 d 34°C	149.1	126.7	124
7 d 34°C	156.9	126.1	119.9
7 d 34°C	149.4	131.2	130.4
7 d 34°C	151.2	128.7	135.5
7 d 34°C	152.7	125.7	138.8
7 d 34°C	152.3		141.8
7 d 34°C	149.9
7 d 34°C	148.9			Mean
Mean leaf height	154.544	126.733	131.5	137.593	µm
SD	10.0524	3.08847	7.84602
Sqrt n	3	2.44949	2.64575
SE	3.35079	1.26086	2.96552	2.52572	µm

## Sheet: Volumes
Volumes not adjusted to sample shrinkage as sample shrinkage is not conclusive and differs between cell types
Leaf disc radius (mm)	Leaf disc area (mm^2)
4	50.2655	mm^2
22 °C:										7 d 34 °C:
Average leaf height (upper to lower epidermis)		Standard Error								Average leaf height (upper to lower epidermis)		Standard Error
187.305	µm	4.72877	µm							137.593	µm	2.52572	µm
0.187305	mm	0.00472877	mm							0.137593	mm	0.00252572	mm
Average leaf disc volume (mm^3)		Standard Error								Average leaf disc volume (mm^3)		Standard Error
9.41499	mm^3	0.237694	mm^3							6.91616	mm^3	0.126957	mm^3
FW average per leaf disc(mg)	DW average per leaf disc (mg)									FW average per leaf disc(mg)	DW average per leaf disc (mg)
7.70667	0.622222									8.92222	0.644444
Volume/FW										Volume/FW
1.22167										0.775161
Volume/DW		Standard Error								Volume/DW		Standard Error
15.1312	mm^3/mg	0.812861	mm^3/mg							10.732	mm^3/mg	1.61627	mm^3/mg
equals										equals
15131.2	mm^3/g	812.861	mm^3/g							10732	mm^3/g	1616.27	mm^3/g
percentage of sample block										percentage of sample block
0.277535	Gas space (SBF-SEM)									0.229734	Gas space (SBF-SEM)
0.722465	Cell material (SBF-SEM)									0.770266	Cell material (SBF-SEM)
Removal of gas space from volume of plant tissue, as gas space is not contributing to weight										Removal of gas space from volume of plant tissue, as gas space is not contributing to weight
4199.45	mm^3/gDW is gas space		225.598	mm^3/gDW Standard Error						2465.49	mm^3/gDW is gas space		371.311	mm^3/gDW Standard Error
10931.8	mm^3/gDW is actual cell material		587.264	mm^3/gDW Standard Error						8266.48	mm^3/gDW is actual cell material		1244.96	mm^3/gDW Standard Error
Subcellular Volumes, fraction of whole cell volume (used 47,35% of whole dataset)		Subcellular Volumes, mm^3, in 1g of dry weight		Standard Error		mm^3 to ml: divide by factor 1000		Standard Error		Subcellular Volumes, fraction of whole cell volume (used 51,46% of whole dataset)		Subcellular Volumes, mm^3, in 1g of dry weight		Standard Error		mm^3 to ml: divide by factor 1000		Standard Error
Chloroplast	0.138856	1517.95	mm^3/gDW	81.5452	mm^3/gDW	1.51795	ml/gDW	0.0815452	ml/gDW	Chloroplast	0.136507	1128.43	mm^3/gDW	169.946	mm^3/gDW	1.12843	ml/gDW	0.169946	ml/gDW
Cytosol	0.0351413	384.158	mm^3/gDW	20.6372	mm^3/gDW	0.384158	ml/gDW	0.0206372	ml/gDW	Cytosol	0.0363146	300.194	mm^3/gDW	45.2102	mm^3/gDW	0.300194	ml/gDW	0.0452102	ml/gDW
Vacuole	0.826002	9029.68	mm^3/gDW	485.081	mm^3/gDW	9.02968	ml/gDW	0.485081	ml/gDW	Vacuole	0.827178	6837.85	mm^3/gDW	1029.8	mm^3/gDW	6.83785	ml/gDW	1.0298	ml/gDW
Mitochondria, nucleus and peroxisomes were pooled with Cytosol										Mitochondria, nucleus and peroxisomes were pooled with Cytosol

## Sheet: Cell_types
Condition	Area Epidermis [µm^2]	Area Palisade [µm^2]	Area Spongy [µm^2]	Area Vascular bundles [µm^2]	Area gas space [µm^2]	Area whole leaf [µm^2]	Fraction Epidermis	Fraction Palisade	Fraction Spongy	Fraction Vascular bundles	Fraction Gas space
control	27326.4	34852.3	97773.8	11508.5	62829.9	234291	0.116634	0.148756	0.417318	0.0491207	0.26817
control	27204.7	43283.2	51620.7	810.525	50677.6	173597	0.156712	0.249332	0.29736	0.00466901	0.291927
control	26354.8	38603.5	49335.1	3075.11	38090.3	155459	0.169529	0.24832	0.317352	0.0197808	0.245019
control	34228.9	56377	68055.6	3304.07	49846.3	211812	0.1616	0.266166	0.321302	0.0155991	0.235333
7d34C	48566.4	69892.6	96352.1	3264.05	54159.5	272235	0.178399	0.256737	0.35393	0.0119898	0.198944
7d34C	11468.8	23122.3	34387.2	6654.59	23821.6	99454.4	0.115317	0.232491	0.345758	0.066911	0.239522
7d34C	23386.9	33754.2	48255.6	1336.12	52267.3	159000	0.147087	0.212291	0.303494	0.00840328	0.328725
7d34C	24548.5	32468	40733.3	981.08	22607.4	121338	0.202315	0.267583	0.3357	0.00808549	0.186317
Condition	Mean area Epidermis [µm^2]	Mean area Palisade [µm^2]	Mean area Spongy [µm^2]	Mean area Vascular bundles [µm^2]	Mean area gas space [µm^2]	Mean area whole leaf [µm^2]	Mean fraction Epidermis	Mean fraction Palisade	Mean fraction Spongy	Mean fraction Vascular bundles	Mean fraction Gas space
control	28778.7	43279	66696.3	4674.55	50361	193790	0.151119	0.228143	0.338333	0.0222924	0.260112
7d34C	26992.6	39809.3	54932	3058.96	38213.9	163007	0.160779	0.242275	0.334721	0.0238474	0.238377
Condition	Standard error area Epidermis [µm^2]	Standard error area Palisade [µm^2]	Standard error area Spongy [µm^2]	Standard error area Vascular bundles [µm^2]	Standard error area gas space [µm^2]	Standard error area whole leaf [µm^2]	Standard error fraction Epidermis	Standard error fraction Palisade	Standard error fraction Spongy	Standard error fraction Vascular bundles	Standard error fraction Gas space
control	1829.54	4694.22	11166.7	2346.46	5053.11	17893.6	0.0117943	0.0267769	0.0268448	0.00949319	0.0126457
7d34C	7774.92	10303.8	14094.6	1299.24	8672.1	38429.5	0.0189075	0.0123976	0.0110564	0.0143818	0.0321834
