# Supplementary material for: Subcellular plant carbohydrate metabolism under elevated temperature
Source: Plant Physiol. 2025 Apr 16;198(3):kiaf117. doi: 10.1093/plphys/kiaf117 (PMC12225672; doi:10.1093/plphys/kiaf117)
Supplement: kiaf117_Supplementary_Data [file kiaf117_supplementary_data.zip › SupplTable_S5.xlsx]

## Sheet: ST3
Condition	Metabolite	total.amount	chlp.rel.mean	cyt.rel.mean	vac.rel.mean	chlp.abs	cyt.abs	vac.abs	chlp.vol	cyt.vol	vac.vol	chlp.mM	cyt.mM	vac.mM
control	Sucrose	42.715	0.238517	0.225077	0.536406	10.1883	9.61417	22.9126	1.51795	0.384158	9.02968	6.71188	25.0266	2.53748
control	Sucrose	42.6854	0.238517	0.225077	0.536406	10.1812	9.6075	22.8967	1.51795	0.384158	9.02968	6.70722	25.0093	2.53572
control	Sucrose	35.5508	0.238517	0.225077	0.536406	8.47949	8.00167	19.0697	1.51795	0.384158	9.02968	5.58616	20.8291	2.11189
control	Sucrose	41.9232	0.238517	0.225077	0.536406	9.9994	9.43594	22.4878	1.51795	0.384158	9.02968	6.58745	24.5627	2.49043
control	Sucrose	38.1501	0.238517	0.225077	0.536406	9.09946	8.5867	20.4639	1.51795	0.384158	9.02968	5.99458	22.352	2.2663
7d34C	Sucrose	36.6441	0.0388209	0.165579	0.7956	1.42256	6.06751	29.1541	1.12843	0.300194	6.83785	1.26065	20.2119	4.26363
7d34C	Sucrose	36.4903	0.0388209	0.165579	0.7956	1.41659	6.04203	29.0317	1.12843	0.300194	6.83785	1.25536	20.1271	4.24573
7d34C	Sucrose	37.1778	0.0388209	0.165579	0.7956	1.44328	6.15587	29.5786	1.12843	0.300194	6.83785	1.27901	20.5063	4.32572
7d34C	Sucrose	31.5312	0.0388209	0.165579	0.7956	1.22407	5.22092	25.0862	1.12843	0.300194	6.83785	1.08475	17.3918	3.66873
7d34C	Sucrose	33.4422	0.0388209	0.165579	0.7956	1.29826	5.53734	26.6066	1.12843	0.300194	6.83785	1.1505	18.4459	3.89108
control	Glucose	28.3939	0.0282888	0.0100374	0.961674	0.803229	0.285	27.3057	1.51795	0.384158	9.02968	0.529155	0.741883	3.02399
control	Glucose	23.1508	0.0282888	0.0100374	0.961674	0.654907	0.232373	22.2635	1.51795	0.384158	9.02968	0.431442	0.604889	2.46559
control	Glucose	21.3125	0.0282888	0.0100374	0.961674	0.602904	0.213921	20.4957	1.51795	0.384158	9.02968	0.397184	0.556858	2.26981
control	Glucose	18.0832	0.0282888	0.0100374	0.961674	0.511551	0.181508	17.3901	1.51795	0.384158	9.02968	0.337002	0.472482	1.92589
control	Glucose	16.6474	0.0282888	0.0100374	0.961674	0.470934	0.167096	16.0094	1.51795	0.384158	9.02968	0.310244	0.434967	1.77297
7d34C	Glucose	60.5447	0.0261404	0.0975147	0.876345	1.58266	5.904	53.058	1.12843	0.300194	6.83785	1.40253	19.6673	7.75946
7d34C	Glucose	52.772	0.0261404	0.0975147	0.876345	1.37948	5.14605	46.2465	1.12843	0.300194	6.83785	1.22248	17.1424	6.76331
7d34C	Glucose	49.0664	0.0261404	0.0975147	0.876345	1.28262	4.7847	42.9991	1.12843	0.300194	6.83785	1.13663	15.9387	6.2884
7d34C	Glucose	35.4186	0.0261404	0.0975147	0.876345	0.925858	3.45384	31.0389	1.12843	0.300194	6.83785	0.820481	11.5053	4.53928
7d34C	Glucose	51.7382	0.0261404	0.0975147	0.876345	1.35246	5.04523	45.3405	1.12843	0.300194	6.83785	1.19853	16.8066	6.63081
control	Fructose	0	0.0190321	0.17971	0.801258	0	0	0	1.51795	0.384158	9.02968	0	0	0
control	Fructose	7.03644	0.0190321	0.17971	0.801258	0.133918	1.26452	5.63801	1.51795	0.384158	9.02968	0.0882231	3.29166	0.624386
control	Fructose	4.31924	0.0190321	0.17971	0.801258	0.0822041	0.77621	3.46083	1.51795	0.384158	9.02968	0.0541548	2.02055	0.383273
control	Fructose	9.41595	0.0190321	0.17971	0.801258	0.179205	1.69214	7.54461	1.51795	0.384158	9.02968	0.118057	4.4048	0.835534
control	Fructose	10.2182	0.0190321	0.17971	0.801258	0.194474	1.83631	8.18743	1.51795	0.384158	9.02968	0.128116	4.7801	0.906724
7d34C	Fructose	10.6116	0.0837874	0.233185	0.683028	0.88912	2.47447	7.24803	1.12843	0.300194	6.83785	0.787924	8.24289	1.05999
7d34C	Fructose	3.4416	0.0837874	0.233185	0.683028	0.288363	0.80253	2.35071	1.12843	0.300194	6.83785	0.255543	2.67337	0.343779
7d34C	Fructose	32.1296	0.0837874	0.233185	0.683028	2.69206	7.49213	21.9454	1.12843	0.300194	6.83785	2.38566	24.9576	3.2094
7d34C	Fructose	70.3398	0.0837874	0.233185	0.683028	5.89359	16.4022	48.0441	1.12843	0.300194	6.83785	5.22281	54.6386	7.0262
7d34C	Fructose	40.8386	0.0837874	0.233185	0.683028	3.42176	9.52295	27.8939	1.12843	0.300194	6.83785	3.03231	31.7226	4.07934
